# Supplementary material for: Over-Production of the Human SLC7A10 in E. coli and Functional Assay in Proteoliposomes
Source: Int J Mol Sci. 2023 Dec 30;25(1):536. doi: 10.3390/ijms25010536 (PMC10779382; doi:10.3390/ijms25010536)
Supplement: Supplementary file 1 [file ijms-25-00536-s001.zip]

Archive with 1 entries (1 files):
- ijms-2775974-supplementary.pdf
